# Supplementary material for: Preliminary establishment of genetic transformation system for embryogenic callus of Acer truncatum ‘Lihong’
Source: Front Plant Sci. 2024 Sep 5;15:1419313. doi: 10.3389/fpls.2024.1419313 (PMC11410635; doi:10.3389/fpls.2024.1419313)
Supplement: Supplementary file 2 [file DataSheet2.zip]

Archive with 7 entries (7 files):
- Supplementary Figure7.tif
- Supplementary Figure1.tif
- Supplementary Figure2.tif
- Supplementary Figure3.tif
- Supplementary Figure4.tif
- Supplementary Figure5.tif
- Supplementary Figure6.tif
